# Supplementary material for: Lactate metabolism–related differentially expressed genes reveal biological mechanisms underlying sarcopenia
Source: Sci Rep. 2025 Nov 24;15:41689. doi: 10.1038/s41598-025-25525-z (PMC12644826; doi:10.1038/s41598-025-25525-z)
Supplement: Supplementary file 1 — Supplementary Material 1 [file 41598_2025_25525_MOESM1_ESM.csv]

mRNA	TF
PPARGC1A	E2F1
PPARGC1A	EGR1
PPARGC1A	GATA1
PPARGC1A	GATA2
PPARGC1A	GATA6
PPARGC1A	MAZ
PPARGC1A	NRF1
PPARGC1A	TAL1
PPARGC1A	TBP
PPARGC1A	TEAD4
PPARGC1A	TFAP2A
PPARGC1A	YY1
HTT	CEBPB
HTT	EBF1
HTT	GABPA
PPARGC1A	AR
PPARGC1A	ATF2
PPARGC1A	CREB1
PPARGC1A	FOXA1
PPARGC1A	FOXA2
PPARGC1A	MAX
PPARGC1A	MITF
PPARGC1A	MYCN
PPARGC1A	SRF
PPARGC1A	USF1
PPARGC1A	USF2
mRNA£ºMessenger RNA
TF£ºTranscription factor
