# Supplementary material for: Lactate metabolism–related differentially expressed genes reveal biological mechanisms underlying sarcopenia
Source: Sci Rep. 2025 Nov 24;15:41689. doi: 10.1038/s41598-025-25525-z (PMC12644826; doi:10.1038/s41598-025-25525-z)
Supplement: Supplementary file 2 — Supplementary Material 2 [file 41598_2025_25525_MOESM2_ESM.csv]

mRNA	miRNA
FOXO3	hsa-miR-15a-5p
FOXO3	hsa-miR-18a-5p
FOXO3	hsa-miR-21-5p
FOXO3	hsa-miR-24-3p
FOXO3	hsa-miR-27a-3p
FOXO3	hsa-miR-31-5p
FOXO3	hsa-miR-129-5p
FOXO3	hsa-miR-27b-3p
FOXO3	hsa-miR-122-5p
FOXO3	hsa-miR-153-3p
FOXO3	hsa-miR-149-5p
FOXO3	hsa-miR-186-5p
FOXO3	hsa-miR-155-5p
FOXO3	hsa-miR-337-3p
FOXO3	hsa-miR-326
FOXO3	hsa-miR-424-5p
FOXO3	hsa-miR-18b-5p
FOXO3	hsa-miR-448
FOXO3	hsa-miR-493-5p
FOXO3	hsa-miR-495-3p
FOXO3	hsa-miR-524-5p
FOXO3	hsa-miR-520d-5p
FOXO3	hsa-miR-516b-5p
FOXO3	hsa-miR-503-5p
FOXO3	hsa-miR-590-5p
FOXO3	hsa-miR-542-3p
FOXO3	hsa-miR-671-5p
FOXO3	hsa-miR-361-3p
FOXO3	hsa-miR-340-5p
FOXO3	hsa-miR-330-5p
FOXO3	hsa-miR-545-5p
FOXO3	hsa-miR-574-5p
FOXO3	hsa-miR-1287-5p
FOXO3	hsa-miR-2278
FOXO3	hsa-miR-676-3p
FOXO3	hsa-miR-5688
FOXO3	hsa-miR-1277-5p
HTT	hsa-miR-103a-3p
HTT	hsa-miR-107
HTT	hsa-miR-424-5p
HTT	hsa-miR-497-5p
HTT	hsa-miR-3126-5p
mRNA£ºMessenger RNA
miRNA£ºmicroRNA
