# Supplementary material for: Lactate metabolism–related differentially expressed genes reveal biological mechanisms underlying sarcopenia
Source: Sci Rep. 2025 Nov 24;15:41689. doi: 10.1038/s41598-025-25525-z (PMC12644826; doi:10.1038/s41598-025-25525-z)
Supplement: Supplementary file 3 — Supplementary Material 3 [file 41598_2025_25525_MOESM3_ESM.csv]

x
ACTN3
HAGH
HIF1A
MRS2
PARK7
PER2
PFKFB2
PNKD
SLC25A12
TP53
LDHA
LDHAL6A
LDHAL6B
LDHB
LDHC
LDHD
SLC16A1
SLC16A3
SLC16A7
SLC16A8
SLC5A12
SLC5A8
MLDHR
INS
SLC16A4
PIK3C2A
MMP2
KIF23
PDP1
NPPA
SLC2A1
CPT2
DISC1
TGFB2
F2
CS
SPAG6
BSG
PDYN
GPT
HCAR1
STAT3
KRAS
SOD1
TNF
IL6
GSR
P4HB
ADRB2
ABCC1
CAV1
DNM1L
KCNJ5
FOXO3
IL1B
PC
PPARGC1A
AKR1B1
HK2
GCDH
MB
G6PC1
HTT
IGFBP6
FOXM1
CDKN3
GPR68
ATOX1
PTP4A2
GCKR
SHC3
PPP1R3B
MACC1
