# Supplementary material for: Lactate metabolism–related differentially expressed genes reveal biological mechanisms underlying sarcopenia
Source: Sci Rep. 2025 Nov 24;15:41689. doi: 10.1038/s41598-025-25525-z (PMC12644826; doi:10.1038/s41598-025-25525-z)
Supplement: Supplementary file 4 — Supplementary Material 4 [file 41598_2025_25525_MOESM4_ESM.csv]

mRNA	Drug
PPARGC1A	2,2',4,4',5,5'-Hexachlorobiphenyl
PPARGC1A	Acetaminophen
PPARGC1A	Benzo(a)pyrene
PPARGC1A	Cadmium Chloride
PPARGC1A	Doxorubicin
PPARGC1A	Hydrogen Peroxide
PPARGC1A	Resveratrol
PPARGC1A	Tetrachlorodibenzodioxin
PPARGC1A	Tobacco Smoke Pollution
PPARGC1A	tomentosin
PPARGC1A	Valproic Acid
PPARGC1A	Aflatoxin B1
PPARGC1A	Atrazine
PPARGC1A	bisphenol A
PPARGC1A	Cyclosporine
PPARGC1A	Dexamethasone
PPARGC1A	Estradiol
PPARGC1A	Glucose
PPARGC1A	Leflunomide
PPARGC1A	Metformin
PPARGC1A	Nickel
PPARGC1A	Oxaloacetic Acid
PPARGC1A	Palmitic Acid
PPARGC1A	PQQ Cofactor
PPARGC1A	Progesterone
PPARGC1A	Rosiglitazone
PPARGC1A	Rotenone
PPARGC1A	Silicon Dioxide
PPARGC1A	Zoledronic Acid
HTT	Benzo(a)pyrene
HTT	Methamphetamine
HTT	N-Methyl-3,4-methylenedioxyamphetamine
HTT	Serotonin
mRNA��Messenger RNA
