# Supplementary material for: Lactate metabolism–related differentially expressed genes reveal biological mechanisms underlying sarcopenia
Source: Sci Rep. 2025 Nov 24;15:41689. doi: 10.1038/s41598-025-25525-z (PMC12644826; doi:10.1038/s41598-025-25525-z)
Supplement: Supplementary file 5 — Supplementary Material 5 [file 41598_2025_25525_MOESM5_ESM.csv]

mRNA	RBP
FOXO3	ALYREF
FOXO3	CSTF2T
FOXO3	ELAVL1
FOXO3	FUS
FOXO3	G3BP1
FOXO3	HNRNPA2B1
FOXO3	HNRNPC
FOXO3	HNRNPM
FOXO3	IGF2BP2
FOXO3	PTBP1
FOXO3	RBFOX2
FOXO3	RBM15
FOXO3	RBMX
FOXO3	SCAF4
FOXO3	SCAF8
FOXO3	TARDBP
FOXO3	U2AF1
FOXO3	YTHDF3
HTT	ALYREF
HTT	CSTF2T
HTT	DDX3X
HTT	DDX54
HTT	EIF4A3
HTT	ELAVL1
HTT	FXR1
HTT	G3BP1
HTT	HNRNPC
HTT	IGF2BP2
HTT	MTDH
HTT	PRPF8
HTT	PTBP1
HTT	RBFOX2
HTT	RBM10
HTT	RBM15B
HTT	RBMX
HTT	RNPS1
HTT	SCAF4
HTT	SCAF8
HTT	SOX2
HTT	SRSF1
HTT	TARDBP
HTT	U2AF1
HTT	U2AF2
HTT	YTHDF1
PPARGC1A	U2AF2
mRNA£ºMessenger RNA
RBP£ºRNA-Binding Protein
